# Supplementary material for: CDK-Dependent Hsp70 Phosphorylation Controls G1 Cyclin Abundance and Cell-Cycle Progression
Source: Cell. 2012 Dec 7;151(6):1308–18. doi: 10.1016/j.cell.2012.10.051 (PMC3778871; doi:10.1016/j.cell.2012.10.051)
Supplement: Table S1. Mass Spectrometry Data of T36A/WT Ssa1 Interactomes, Related to Figure 2 — Peptides from Ssa1-T36A interactors were isotopically labeled with 18O, mixed 1:1 with wild-type interactor peptides, and analyzed by quantitative LC-MS/MS. The data were normalized to Ssa1 protein. The table lists the identified proteins by Swissprot protein accession number, Swissprot protein name, SGD name, mean peptide ratio of Ssa1-T36A/Ssa1-WT, ln mean peptide ratio, number of peptides identified, standard deviation (of ln mean) and p-value. [file mmc1.xlsx]

## Sheet: Sheet1
Swissprot Accession Number	Swissprot Name	SGD Name	MEAN	ln(MEAN)	Number of Peptides	StDev	P-Value
Q06449	PIN3_YEAST	PIN3	0.81	-0.21	3	1.56	0.859972
P38260	FES1_YEAST	FES1	0.98	-0.02	15	0.51	0.882904
P10591	HSP71_YEAST	SSA1	1	0	61	0.91	0.992054
P09232	PRTB_YEAST	PRB1	1.21	0.19	6	0.23	0.0897533
P48415	SEC16_YEAST	SEC16	1.45	0.37	2	0.97	0.67988
Q12515	PAR32_YEAST	PAR32	1.45	0.37	3	0.78	0.484848
Q12012	YO289_YEAST	YO289	1.46	0.38	8	0.81	0.219038
P31539	HS104_YEAST	HSP104	1.58	0.46	35	1.04	0.010727
P00942	TPIS_YEAST	TPI1	1.63	0.49	2	0.08	0.0704466
P00358	G3P2_YEAST	TDH2	1.63	0.49	10	0.27	0.000259475
P33416	HSP78_YEAST	HSP78	1.72	0.54	13	0.15	1.97e-08
P49723	RIR4_YEAST	RNR4	1.72	0.54	2	0.32	0.251332
P23254	TKT1_YEAST	TKL1	1.76	0.56	10	0.11	3.79e-08
Q05785	ENT2_YEAST	ENT2	1.77	0.57	2	0.09	0.0704466
P15705	STI1_YEAST	STI1	1.77	0.57	39	1.35	0.010295
Q12285	MDY2_YEAST	MDY2	1.82	0.6	5	1.26	0.333084
P15108	HSC82_YEAST	HSC82	1.87	0.63	37	0.81	2.76e-05
P00360	G3P1_YEAST	TDH1	2.04	0.71	3	0.07	0.00275863
Q12449	AHA1_YEAST	AHA1	2.11	0.75	4	0.04	2.2e-06
Q04947	RTN1_YEAST	RTN1	2.19	0.79	5	0.64	0.0488116
P02829	HSP82_YEAST	HSP82	2.26	0.82	74	0.87	1.62e-12
P26321	RL5_YEAST	RPL5	2.27	0.82	6	0.86	0.0616208
Q04491	SEC13_YEAST	SEC13	2.31	0.84	5	0.52	0.0227581
P34760	TSA1_YEAST	TSA1	2.33	0.85	2	0.12	0.063451
P23639	PSA2_YEAST	PRE8	2.34	0.85	2	0.73	0.346871
P38555	YPT31_YEAST	YPT31	2.37	0.86	3	0.06	0.00147602
P02992	EFTU_YEAST	TUF1	2.38	0.87	18	0.84	0.000391184
Q05788	PNPH_YEAST	PNP1	2.41	0.88	11	1.07	0.0187945
Q12125	GET4_YEAST	GET4	2.44	0.89	3	0.11	0.00441503
P23644	TOM40_YEAST	TOM40	2.47	0.9	2	0.51	0.242238
P35180	TOM20_YEAST	TOM20	2.47	0.9	2	0.05	0.0244733
P52286	SKP1_YEAST	SKP1	2.5	0.91	2	0	1
P16861	K6PF1_YEAST	PFK1	2.56	0.94	8	0.31	6.18e-05
P36016	LHS1_YEAST	LHS1	2.56	0.94	2	0.15	0.0704466
P16474	GRP78_YEAST	KAR2	2.58	0.95	7	0.41	0.000811521
Q12314	YO021_YEAST	YOR021C	2.58	0.95	2	0.07	0.0353314
P12398	HSP77_YEAST	SSC1	2.6	0.95	18	0.8	7.23e-05
P40956	GTS1_YEAST	GTS1	2.61	0.96	4	0.18	0.00184459
P15891	ABP1_YEAST	ABP1	2.63	0.97	3	0.58	0.10118
Q12122	HOSM_YEAST	LYS21	2.64	0.97	33	1.02	3.47e-06
P32794	AFG2_YEAST	AFG2	2.65	0.97	4	0.33	0.00927272
P00359	G3P3_YEAST	TDH3	2.66	0.98	23	1.23	0.000769452
P00549	KPYK1_YEAST	CDC19	2.67	0.98	36	1.33	7.19e-05
P48570	HOSC_YEAST	LYS20	2.7	0.99	12	1.24	0.0172748
P53252	PIL1_YEAST	PIL1	2.7	0.99	3	0.21	0.0135599
P00431	CCPR_YEAST	CCP1	2.7	0.99	2	0.16	0.0704466
P38011	GBLP_YEAST	ASC1	2.72	1	5	0.26	0.000843833
P36017	VPS21_YEAST	VPS21	2.72	1	2	0.01	1
P36139	PET10_YEAST	PET10	2.78	1.02	3	0.03	0.0001
P38886	RPN10_YEAST	RPN10	2.8	1.03	2	0.02	0.00636599
P25294	SIS1_YEAST	SIS1	2.8	1.95	35	1.75	1.45e-07
Q12118	SGT2_YEAST	SGT2	2.82	1.04	10	1.33	0.0338618
P25555	GBP2_YEAST	GBP2	2.82	1.04	2	0	0.999363
P40531	GVP36_YEAST	GVP36	2.85	1.05	2	0.49	0.198652
P16547	OM45_YEAST	OM45	2.87	1.05	5	0.21	0.000326421
P10659	METK1_YEAST	SAM1	2.9	1.06	4	0.36	0.00927272
P07267	CARP_YEAST	PEP4	2.94	1.08	3	0.26	0.0173173
P21576	VPS1_YEAST	VPS1	2.98	1.09	2	0.68	0.261095
P16862	K6PF2_YEAST	PFK2	2.98	1.09	12	0.3	5.09e-08
P29311	BMH1_YEAST	BMH1	3	1.1	14	0.32	7.96e-09
P07560	SEC4_YEAST	SEC4	3.01	1.1	5	0.1	1.3e-05
P00931	TRP_YEAST	TRP5	3.03	1.11	13	0.65	4.59e-05
P08417	FUMH_YEAST	FUM1	3.04	1.11	7	1.7	0.130691
Q12522	IF6_YEAST	TIF6	3.05	1.11	3	0.07	0.00127308
P53303	ZPR1_YEAST	ZPR1	3.05	1.12	7	0.98	0.0211165
P53914	KRE33_YEAST	KRE33	3.12	1.14	2	0.65	0.242238
P21734	UBC1_YEAST	UBC1	3.13	1.14	2	0.2	0.0791668
P38219	OLA1_YEAST	OLA1	3.15	1.15	7	1.18	0.0406623
P32602	SEC17_YEAST	SEC17	3.19	1.16	3	0.17	0.00687293
P38810	SFB3_YEAST	SFB3	3.19	1.16	53	0.69	5.75e-18
P34730	BMH2_YEAST	BMH2	3.2	1.16	2	0	0.999363
P53278	YG3A_YEAST	YGR130C	3.2	1.16	2	0.08	0.0289174
P40454	PTPA1_YEAST	RRD1	3.21	1.17	3	0.17	0.00586515
P00330	ADH1_YEAST	ADH1	3.26	1.18	4	0.02	2.2e-06
P28239	IPYR2_YEAST	PPA2	3.27	1.19	5	0.58	0.0100309
P40319	ELO3_YEAST	SUR4	3.29	1.19	3	0.81	0.121541
P40303	PSA7_YEAST	PRE6	3.3	1.19	2	0	0.999363
P22203	VATE_YEAST	VMA4	3.3	1.19	8	1.26	0.030639
P32380	NUF1_YEAST	SPC110	3.32	1.2	2	0.16	0.0604481
P05317	RLA0_YEAST	RPP0	3.33	1.2	17	0.14	8.33e-24
P43609	RSC8_YEAST	RSC8	3.33	1.2	4	0.27	0.00289581
P46655	SYEC_YEAST	GUS1	3.34	1.21	8	0.14	3.18e-08
P43621	COPD_YEAST	RET2	3.35	1.21	4	0.13	0.000318343
P41277	GPP1_YEAST	RHR2	3.37	1.21	2	0.04	0.00636599
P39940	RSP5_YEAST	RPS5	3.37	1.21	5	0.53	0.00651615
P40069	IMB4_YEAST	KAP123	3.39	1.22	16	0.43	7.72e-09
P39935	IF4F1_YEAST	TIF4631	3.39	1.22	4	0.28	0.00289581
P32939	YPT7_YEAST	YPR7	3.4	1.22	2	0.07	0.0244733
P35691	TCTP_YEAST	TMA17	3.4	1.22	3	0	0.999293
P39078	TCPD_YEAST	CCT4	3.41	1.23	3	0.56	0.0598997
P00950	PMG1_YEAST	PMG1	3.42	1.23	9	1.52	0.036942
P07246	ADH3_YEAST	ADH3	3.43	1.23	20	0.96	1.38e-05
P01123	YPT1_YEAST	YPT1	3.43	1.23	4	0.28	0.00289581
P48563	MON2_YEAST	MON2	3.45	1.24	2	0.26	0.0929543
P40159	YNU8_YEAST	YNL208W	3.46	1.24	2	0	0.999363
P12385	ERF1_YEAST	SUP45	3.47	1.24	6	0.54	0.00214743
P47912	LCF4_YEAST	FAA4	3.51	1.26	2	0.48	0.163817
Q12447	PAA1_YEAST	PAA1	3.53	1.26	2	0	0.999363
P25343	RV161_YEAST	RVS161	3.54	1.26	3	0.59	0.0627991
P40008	FMP52_YEAST	FMP52	3.57	1.27	3	0.12	0.00275863
P40961	PHB1_YEAST	PHB1	3.58	1.27	3	0.19	0.00747674
P26783	RS5_YEAST	RPS5	3.59	1.28	6	0.16	5.78e-06
P48837	NUP57_YEAST	NUP57	3.65	1.3	2	0.04	0.00636599
Q06677	SWA2_YEAST	SWA2	3.67	1.3	2	0.41	0.139209
P50101	UBP15_YEAST	UBP15	3.67	1.3	8	0.22	5.97e-07
P38077	ATPG_YEAST	ATP3	3.67	1.3	7	0.25	8.28e-06
P38788	SSZ1_YEAST	SSZ1	3.68	1.3	9	0.54	6.93e-05
Q08412	CUE5_YEAST	CUE5	3.69	1.3	10	0.5	1.36e-05
P12709	G6PI_YEAST	PGI1	3.69	1.31	2	0.83	0.261095
P00830	ATPB_YEAST	ATP2	3.69	1.31	15	0.39	3.33e-09
Q04373	PUF6_YEAST	PUF6	3.7	1.31	3	0	1
Q12532	YP009_YEAST	TAE2	3.72	1.31	3	0.13	0.00275863
P38968	SEC31_YEAST	SEC31	3.74	1.32	6	0.32	0.000135223
P32501	EI2BE_YEAST	GCD6	3.77	1.33	2	0.35	0.116572
Q04636	POB3_YEAST	POB3	3.79	1.33	2	0.03	0.00636599
P41811	COPB2_YEAST	SEC27	3.79	1.33	11	0.32	6.77e-08
P14904	AMPL_YEAST	LAP4	3.84	1.35	11	0.53	6.9e-06
P25694	CDC48_YEAST	CDC48	3.88	1.36	30	0.71	7.27e-12
Q07896	NOC3_YEAST	NOC3	3.92	1.37	3	0.12	0.00205973
P53848	FOL1_YEAST	FOL1	3.94	1.37	3	0.22	0.0081634
P10964	RPA1_YEAST	RPA190	3.95	1.37	3	0.28	0.0135599
P38427	TSL1_YEAST	TSL1	3.96	1.38	4	0.12	0.000158537
P00924	ENO1_YEAST	ENO1	3.98	1.38	2	1.47	0.405876
P12688	YPK1_YEAST	YPK1	3.99	1.38	4	0.09	2.2e-06
P05030	PMA1_YEAST	PMA1	4.01	1.39	44	0.88	1.92e-13
P22855	MAN1_YEAST	AMS1	4.02	1.39	4	0.22	0.000982802
P16521	EF3A_YEAST	YEF3	4.02	1.39	19	0.49	1.38e-10
P46949	FYV8_YEAST	FYV8	4.03	1.39	2	0	0.999363
P16603	NCPR_YEAST	NCP1	4.04	1.4	9	0.34	1.16e-06
P53276	UTP8_YEAST	UTP8	4.04	1.4	2	0.11	0.0334754
P21242	PSA3_YEAST	PRE10	4.06	1.4	2	0.03	0.00636599
Q12176	MAK21_YEAST	MAK21	4.11	1.41	2	0.21	0.0667667
Q12523	YP247_YEAST	YPL247C	4.15	1.42	2	0.41	0.128162
P25293	NAP1_YEAST	NAP1	4.15	1.42	3	1.17	0.17055
P40482	SEC24_YEAST	SEC24	4.18	1.43	6	0.66	0.00294227
P32656	CHAC_YEAST	YER163C	4.2	1.44	7	1.53	0.0465282
Q12464	RUVB2_YEAST	RVB2	4.23	1.44	6	0.22	1.74e-05
P00937	TRPG_YEAST	TRP3	4.24	1.44	2	0.5	0.1523
Q01476	UBP2_YEAST	UBP2	4.26	1.45	2	0.37	0.112496
P27472	GYS2_YEAST	GSY2	4.26	1.45	4	0.52	0.0112504
P40462	TM108_YEAST	TMA108	4.28	1.45	2	0.41	0.12095
P00899	TRPE_YEAST	TRP2	4.29	1.46	22	1.74	0.000649715
P17442	PHO81_YEAST	PHO81	4.31	1.46	2	0.04	0.00636599
P47133	EMC2_YEAST	EMC2	4.31	1.46	3	0.95	0.114159
Q12460	NOP56_YEAST	NOP56	4.32	1.46	32	0.47	5.74e-18
P14747	PP2B2_YEAST	CMP2	4.37	1.48	14	0.51	5.89e-08
P40850	MKT1_YEAST	MKT1	4.4	1.48	31	0.75	4.75e-12
P28274	URA7_YEAST	URA7	4.4	1.48	6	0.38	0.000218505
P21965	MCK1_YEAST	MCK1	4.4	1.48	2	0.31	0.0929543
P32832	RSC7_YEAST	NPL6	4.42	1.49	3	0.2	0.00586515
P17967	PDI_YEAST	PDI1	4.43	1.49	7	1.11	0.0113665
P43639	CSK2B_YEAST	CKB1	4.51	1.51	2	1.24	0.330499
P38828	LSM12_YEAST	LSM12	4.54	1.51	3	0.23	0.00747674
P43558	OTU1_YEAST	OTU1	4.58	1.52	2	0.63	0.177171
P17076	RL8A_YEAST	RPL8A	4.58	1.52	3	0.32	0.0135599
P39985	DPO5_YEAST	POL5	4.59	1.52	3	0.08	0.0001
P32471	EF1B_YEAST	EFB1	4.61	1.53	6	1.35	0.0379936
P06169	PDC1_YEAST	PDC1	4.63	1.53	16	1.3	0.000284721
P22137	CLH_YEAST	CHC1	4.63	1.53	6	0.67	0.00250821
P19097	FAS2_YEAST	FAS2	4.63	1.53	2	1.2	0.315478
P53076	VID30_YEAST	VID30	4.65	1.54	3	0.25	0.0081634
P42943	TCPH_YEAST	CCT7	4.66	1.54	3	0.45	0.0266715
P15303	SEC23_YEAST	SEC23	4.75	1.56	57	0.96	1.49e-18
P32565	RPN2_YEAST	RPN2	4.76	1.56	10	0.86	0.000259475
P53946	ARP5_YEAST	ARP5	4.8	1.57	4	0.31	0.00184459
Q00764	TPS1_YEAST	TPS1	4.83	1.58	8	0.8	0.000815951
P05626	ATPF_YEAST	ATP4	4.87	1.58	2	0.75	0.204833
P23638	PSA4_YEAST	PRE9	4.88	1.59	3	0.96	0.10118
P07278	KAPR_YEAST	BCY1	4.89	1.59	6	0.75	0.00346704
P38996	NAB3_YEAST	NAB3	4.91	1.59	2	0.1	0.0265105
Q05123	ARP9_YEAST	ARP9	4.94	1.6	2	0	0.999363
P05754	RS8_YEAST	RPS8A	4.96	1.6	4	0.16	0.00020558
Q12018	CDC53_YEAST	CDC53	4.96	1.6	3	0.14	0.00249066
P22579	SIN3_YEAST	SIN3	4.96	1.6	12	0.59	1.23e-06
P07259	PYR1_YEAST	URA2	4.97	1.6	12	0.61	1.23e-06
P34217	PIN4_YEAST	PIN4	5	1.61	5	0.42	0.000843833
Q01939	PRS8_YEAST	RPT6	5.03	1.62	2	0	0.999363
Q04409	EMI2_YEAST	EMI2	5.12	1.63	2	0.18	0.0488745
P12611	WHI2_YEAST	WHI2	5.13	1.64	2	0	0.999363
P11484	HSP75_YEAST	SSB1	5.17	1.64	10	0.42	3.88e-07
P41807	VATH_YEAST	VMA13	5.2	1.65	4	1.01	0.0457335
P20433	RPB4_YEAST	RPB4	5.23	1.65	3	0.21	0.00506332
P32324	EF2_YEAST	EFT1	5.24	1.66	110	1.32	4.18e-26
Q01454	CTF4_YEAST	CTF4	5.26	1.66	14	0.42	1.38e-09
P38431	IF5_YEAST	TIF5	5.26	1.66	2	0.51	0.133461
P41543	OST1_YEAST	OST1	5.33	1.67	3	0.2	0.00441503
P23337	GYS1_YEAST	GSY1	5.34	1.67	3	0.17	0.0030722
P40024	ARB1_YEAST	ARB1	5.37	1.68	3	0.3	0.00985246
P38249	EIF3A_YEAST	RPG1	5.39	1.68	15	1.54	0.000733544
Q08972	NEW1_YEAST	NEW1	5.4	1.69	4	1.06	0.0493318
P38625	GUAA_YEAST	GUA1	5.44	1.69	3	0	1
Q05946	UTP13_YEAST	UTP13	5.47	1.7	2	1.06	0.261095
Q08723	RPN8_YEAST	RPN8	5.47	1.7	2	0.21	0.0552193
P33892	GCN1_YEAST	GCN1	5.52	1.71	8	0.57	4.27e-05
P38149	DUG2_YEAST	DUG2	5.56	1.72	12	0.37	3.03e-09
P32590	HSP79_YEAST	SSE2	5.58	1.72	17	0.84	2.5e-07
P04147	PABP_YEAST	PAB1	5.64	1.73	28	0.67	6.75e-14
P41805	RL10_YEAST	RPL10	5.72	1.74	3	0	1
P14680	YAK1_YEAST	YAK1	5.75	1.75	2	0.13	0.0334754
P25491	MAS5_YEAST	YDJ1	5.79	1.76	17	1.59	0.000295764
Q12136	SAS10_YEAST	SAS10	5.8	1.76	2	0.92	0.218376
P32831	NGR1_YEAST	NGR1	5.8	1.76	4	0.72	0.0162673
P19812	UBR1_YEAST	UBR1	5.81	1.76	2	0.72	0.177171
Q06631	BFR2_YEAST	BFR2	5.82	1.76	2	0	0.999363
P39077	TCPG_YEAST	CCT3	5.92	1.78	4	1.39	0.0803758
P32468	CDC12_YEAST	CDC12	5.95	1.78	5	1.05	0.0175415
P31412	VATC_YEAST	VMA5	5.97	1.79	2	0.72	0.177171
P06102	NOT3_YEAST	NOT3	6	1.79	2	0.32	0.0745537
P17079	RL12_YEAST	RPL12A	6.05	1.8	3	0.42	0.0173173
Q00402	NUM1_YEAST	NUM1	6.06	1.8	2	0.65	0.155958
Q01217	ARG56_YEAST	ARG5,6	6.09	1.81	6	0.06	1.9e-09
P17106	CBF1_YEAST	CBF1	6.11	1.81	2	0.36	0.0843849
P07251	ATPA_YEAST	ATP1	6.12	1.81	13	0.99	1.9e-05
P22146	GAS1_YEAST	GAS1	6.12	1.81	4	1.77	0.126565
P09457	ATPO_YEAST	ATP5	6.14	1.81	5	1.33	0.0362211
P06105	SC160_YEAST	SCP160	6.2	1.82	20	0.8	2.38e-09
P26786	RS7A_YEAST	RPS7A	6.22	1.83	2	0	0.999363
Q12117	MRH1_YEAST	MRH1	6.22	1.83	2	0	0.999363
P25087	ERG6_YEAST	ERG6	6.24	1.83	8	0.92	0.000663541
P38853	KEL1_YEAST	KEL1	6.24	1.83	4	0.11	2.2e-06
Q04225	RRB1_YEAST	RRB1	6.25	1.83	2	1.01	0.23375
Q03940	RUVB1_YEAST	RVB1	6.3	1.84	8	0.97	0.00100848
Q03010	UME1_YEAST	UME1	6.31	1.84	4	0.76	0.0162673
P04840	VDAC1_YEAST	POR1	6.46	1.86	18	1.64	0.000135151
Q08923	CTI6_YEAST	CTI6	6.48	1.87	2	0.31	0.0704466
P38255	RXT2_YEAST	RXT2	6.52	1.88	4	0.4	0.0024731
Q00955	ACAC_YEAST	ACC1	6.59	1.89	223	1.05	0
P32861	UGPA1_YEAST	UGP1	6.74	1.91	26	0.65	5.24e-14
P02994	EF1A_YEAST	TEF1	6.85	1.92	16	1.4	5.07e-05
P38749	YAP3_YEAST	TEF2	7	1.95	2	0.01	1
P23641	MPCP_YEAST	MIR1	7.02	1.95	4	2.18	0.16968
P07342	ILVB_YEAST	ILV2	7.08	1.96	8	0.3	2.78e-07
P17255	VATA_YEAST	VMA1	7.17	1.97	26	1.05	3.21e-10
P25605	ILV6_YEAST	ILV6	7.19	1.97	30	0.76	3.36e-15
P32599	FIMB_YEAST	SAC6	7.21	1.98	7	1.2	0.00456837
P32589	HSP7F_YEAST	SSE1	7.3	1.99	43	1.41	5.07e-12
P05739	RL6B_YEAST	RPL6B	7.32	1.99	3	0.17	0.00205973
Q05022	RRP5_YEAST	RRP5	7.33	1.99	11	0.76	4.14e-06
P32598	PP12_YEAST	GLC7	7.37	2	8	1.9	0.0199421
P38934	BFR1_YEAST	BFR1	7.43	2.01	4	0.75	0.0124484
P32074	COPG_YEAST	SEC21	7.53	2.02	5	1.03	0.0116912
P33330	SERC_YEAST	SER1	7.61	2.03	3	1.58	0.148148
P27614	CBPS_YEAST	CPS1	7.64	2.03	27	0.98	2.81e-11
P22147	XRN1_YEAST	KEM1	7.68	2.04	10	0.62	2.38e-06
P05750	RS3_YEAST	RPS3	7.69	2.04	8	0.62	3e-05
P38631	FKS1_YEAST	FKS1	7.71	2.04	6	0.84	0.00184614
P32610	VATD_YEAST	VMA8	7.9	2.07	2	0	0.999363
Q00362	2ABA_YEAST	CDC55	8.04	2.08	4	1.62	0.0803758
Q12114	CHS5_YEAST	CHS5	8.12	2.09	2	0.9	0.182106
P38821	DNPEP_YEAST	APE4	8.41	2.13	2	0.99	0.198652
Q12108	YO118_YEAST	RTC5	8.47	2.14	7	0.95	0.000964535
P29453	RL8B_YEAST	RPL8B	8.51	2.14	5	0.29	7.02e-05
P05737	RL7A_YEAST	RPL7A	8.8	2.17	9	0.6	4.15e-06
P16140	VATB_YEAST	VMA2	8.88	2.18	8	1.9	0.0131207
Q06205	FKBP4_YEAST	FPR4	8.94	2.19	3	1.19	0.0853409
Q05016	YM71_YEAST	YMR226C	8.96	2.19	2	0.54	0.108693
P12904	SNF4_YEAST	SNF4	8.99	2.2	3	1.01	0.0627991
P05453	ERF3_YEAST	SUP35	9.1	2.21	3	0.34	0.00747674
Q03921	DOP1_YEAST	DOP1	9.2	2.22	9	0.64	5.89e-06
P37838	NOP4_YEAST	NOP4	9.26	2.23	2	0.08	0.00636599
P35189	TAF14_YEAST	TAF14	9.54	2.26	2	2.83	0.455657
P00560	PGK_YEAST	PGK1	9.63	2.26	9	1.65	0.00299651
Q03656	SKY1_YEAST	SKY1	9.7	2.27	6	0.31	9.72e-06
P28777	AROC_YEAST	ARO2	9.71	2.27	2	1.38	0.251332
P17555	CAP_YEAST	SRV2	9.95	2.3	3	1.16	0.0728273
P20484	MAK11_YEAST	MAK11	9.98	2.3	11	1.17	6.08e-05
P36008	EF1G2_YEAST	TEF4	10.04	2.31	4	1.23	0.0320046
P33298	PRS6B_YEAST	RPT3	10.07	2.31	2	1.78	0.315478
P39522	ILV3_YEAST	ILV3	10.1	2.31	8	1.48	0.00279833
P00812	ARGI_YEAST	CAR1	10.12	2.31	9	2.13	0.0108589
P32473	ODPB_YEAST	PDB1	10.15	2.32	8	1.65	0.00518991
P39730	IF2P_YEAST	FUN12	10.19	2.32	3	0.07	0.0001
P32419	MDHP_YEAST	MDH3	10.3	2.33	2	0.67	0.125666
P10664	RL4A_YEAST	RPL4A	10.31	2.33	14	0.65	3.22e-09
P38911	FKBP3_YEAST	FPR3	10.32	2.33	5	1.55	0.0272773
P53131	PRP43_YEAST	PRP43	10.73	2.37	4	0.13	2.2e-06
P22133	MDHC_YEAST	MDH2	11.26	2.42	2	0	0.999363
Q04792	DCE_YEAST	GAD1	11.47	2.44	2	0.06	0.00636599
Q03063	DIG1_YEAST	DIG1	11.69	2.46	3	1.47	0.10118
Q86ZR7	YKD3A_YEAST	YKL033W-A	11.91	2.48	2	2.54	0.394863
P38295	MCFS2_YEAST	EHT1	12.08	2.49	2	1.27	0.218376
P21538	REB1_YEAST	REB1	12.19	2.5	2	0.93	0.159793
P47085	YJX8_YEAST	YJR008W	12.35	2.51	5	1.29	0.0116912
P06773	DCTD_YEAST	DCD1	12.66	2.54	3	2.21	0.183503
Q12377	RPN6_YEAST	RPN6	12.71	2.54	3	1.31	0.0766867
P23615	SPT6_YEAST	SPT6	12.94	2.56	3	0.36	0.00586515
P16451	ODPX_YEAST	PDX1	13.02	2.57	6	0.54	7.09e-05
Q06338	BCP1_YEAST	BCP1	13.58	2.61	2	0.06	0.00636599
P38922	HRB1_YEAST	HRB1	13.76	2.62	5	0.88	0.0024432
P02365	RS6_YEAST	RPS6A	13.81	2.63	7	0.82	0.000145128
Q06440	CORO_YEAST	CRN1	13.83	2.63	3	2.16	0.158809
P14126	RL3_YEAST	RPL3	13.84	2.63	7	1.11	0.000685667
P15992	HSP26_YEAST	HSP26	14.07	2.64	11	2	0.00133507
P09624	DLDH_YEAST	LPD1	14.36	2.66	7	1.86	0.0089678
P05740	RL17A_YEAST	RPL17A	14.98	2.71	6	0.73	0.000218505
Q12368	SNU23_YEAST	SNU23	15.27	2.73	5	1.72	0.0227581
P38262	SIF2_YEAST	SIF2	15.63	2.75	4	1.58	0.039481
P05735	RL19_YEAST	RPL19A	16.74	2.82	2	0.57	0.0903345
P00925	ENO2_YEAST	ENO2	17.75	2.88	17	1.7	3e-06
P12695	ODP2_YEAST	LAT1	17.81	2.88	8	1.55	0.00100848
P07260	IF4E_YEAST	CDC33	17.99	2.89	12	1.43	1.2e-05
P38836	ECM14_YEAST	ECM14	18.39	2.91	5	1.82	0.0227581
Q12159	YRA1_YEAST	YRA1	19.2	2.96	2	0	0.999363
P26785	RL16B_YEAST	RPL16B	19.22	2.96	5	1.67	0.0161301
P27476	NSR1_YEAST	NSR1	20.64	3.03	10	2	0.00097372
P39076	TCPB_YEAST	CCT2	21.33	3.06	2	1.91	0.261095
P53622	COPA_YEAST	COP1	21.91	3.09	2	0.4	0.0552193
P0C0W9	RL11A_YEAST	RPL11A	24.43	3.2	2	0.21	0.0289174
Q12690	RL13A_YEAST	RPL13A	28.76	3.36	5	1.83	0.014853
P47117	ARP3_YEAST	ARP3	29.61	3.39	3	1.33	0.0479669
P29547	EF1G1_YEAST	CAM1	35.21	3.56	2	2.03	0.242238
P05755	RS9B_YEAST	RPS9B	36.08	3.59	2	0	0.999363
Q99383	HRP1_YEAST	HRP1	37.47	3.62	9	1.94	0.000405163
P38779	CIC1_YEAST	CIC1	44.32	3.79	3	0.76	0.0121217
Q01560	NOP3_YEAST	NPL3	46	3.83	2	2.4	0.261095
P47079	TCPQ_YEAST	CCT8	56.47	4.03	4	1.09	0.00491097
P39015	STM1_YEAST	STM1	176.04	5.17	2	0.15	0.00636599

## Sheet: FixedForHan.quant
protein	MEAN	ln(MEAN)	#EVENTS	STDEV(ln)	T-TEST(ln)	P-VALUE(ln)
sp|Q06449|PIN3_YEAST	0.814375	-0.205334	3	1.56012	-0.227962	0.859972
sp|P38260|FES1_YEAST	0.976068	-0.024223	15	0.512014	-0.183228	0.882904
sp|P10591|HSP71_YEAST	0.996598	-0.00340783	61	0.911167	-0.0292109	0.992054
sp|P09232|PRTB_YEAST	1.20676	0.187939	6	0.226403	2.03334	0.0897533
sp|P48415|SEC16_YEAST	1.44543	0.368406	2	0.974341	0.534726	0.67988
sp|Q12515|PAR32_YEAST	1.44959	0.371284	3	0.782001	0.822356	0.484848		Average	7.235
sp|Q12012|YO289_YEAST	1.46143	0.379415	8	0.813259	1.31957	0.219038		Mean	4.85132
sp|P31539|HS104_YEAST	1.58273	0.459153	35	1.03725	2.61883	0.010727		HSP71	0.9965
sp|P00942|TPIS_YEAST	1.63081	0.489074	2	0.0780784	8.85848	0.0704466
sp|P00358|G3P2_YEAST	1.63445	0.491304	10	0.273705	5.67633	0.000259475
sp|P33416|HSP78_YEAST	1.71687	0.540505	13	0.152379	12.7893	1.97263e-08
sp|P49723|RIR4_YEAST	1.72056	0.542648	2	0.322161	2.3821	0.251332
sp|P23254|TKT1_YEAST	1.75907	0.564783	10	0.105586	16.9151	3.78734e-08
sp|Q05785|ENT2_YEAST	1.76736	0.56949	2	0.0924736	8.7093	0.0704466
sp|P15705|STI1_YEAST	1.76924	0.57055	39	1.34714	2.64493	0.010295
sp|Q12285|MDY2_YEAST	1.82132	0.599561	5	1.26379	1.06083	0.333084
sp|P15108|HSC82_YEAST	1.86836	0.62506	37	0.808288	4.70388	2.76396e-05
sp|P00360|G3P1_YEAST	2.03726	0.711603	3	0.0673054	18.3125	0.00275863
sp|Q12449|AHA1_YEAST	2.11097	0.747145	4	0.0359288	41.5903	2.20452e-06
sp|Q04947|RTN1_YEAST	2.19325	0.785386	5	0.641185	2.73896	0.0488116
sp|P02829|HSP82_YEAST	2.26282	0.816613	74	0.867061	8.10182	1.61735e-12
sp|P26321|RL5_YEAST	2.27072	0.820097	6	0.864476	2.32374	0.0616208
sp|Q04491|SEC13_YEAST	2.30839	0.836549	5	0.524875	3.56386	0.0227581
sp|P34760|TSA1_YEAST	2.33471	0.847887	2	0.119966	9.99524	0.063451
sp|P23639|PSA2_YEAST	2.33603	0.848454	2	0.733083	1.63678	0.346871
sp|P38555|YPT31_YEAST	2.37096	0.863293	3	0.0585015	25.5595	0.00147602
sp|P02992|EFTU_YEAST	2.37901	0.866685	18	0.837238	4.39186	0.000391184
sp|Q05788|PNPH_YEAST	2.40856	0.879031	11	1.06925	2.72659	0.0187945
sp|Q12125|GET4_YEAST	2.44208	0.892848	3	0.109849	14.0781	0.00441503
sp|P23644|TOM40_YEAST	2.46841	0.903576	2	0.511547	2.49801	0.242238
sp|P35180|TOM20_YEAST	2.46869	0.903688	2	0.0517287	24.706	0.0244733
sp|P52286|SKP1_YEAST	2.49552	0.914499	2	0.00172519	749.656	1
sp|P16861|K6PF1_YEAST	2.55543	0.938222	8	0.313525	8.46406	6.17701e-05
sp|P36016|LHS1_YEAST	2.56351	0.941376	2	0.151069	8.81259	0.0704466
sp|P16474|GRP78_YEAST	2.57702	0.946632	7	0.410473	6.10162	0.000811521
sp|Q12314|YO021_YEAST	2.58373	0.949235	2	0.0749327	17.915	0.0353314
sp|P12398|HSP77_YEAST	2.59609	0.954007	18	0.795758	5.08636	7.22654e-05
sp|P40956|GTS1_YEAST	2.61016	0.959411	4	0.184228	10.4155	0.00184459
sp|P15891|ABP1_YEAST	2.63286	0.96807	3	0.580042	2.89073	0.10118
sp|Q12122|HOSM_YEAST	2.64073	0.971056	33	1.01785	5.48045	3.46598e-06
sp|P32794|AFG2_YEAST	2.6468	0.973353	4	0.325862	5.97402	0.00927272
sp|P00359|G3P3_YEAST	2.66009	0.978359	23	1.23304	3.80528	0.000769452
sp|P00549|KPYK1_YEAST	2.67301	0.983205	36	1.332	4.42885	7.18969e-05
sp|P48570|HOSC_YEAST	2.69978	0.993169	12	1.24255	2.76885	0.0172748
sp|P53252|PIL1_YEAST	2.70205	0.994011	3	0.20635	8.34348	0.0135599
sp|P00431|CCPR_YEAST	2.70443	0.994893	2	0.156654	8.9815	0.0704466
sp|P38011|GBLP_YEAST	2.71654	0.99936	5	0.255562	8.74403	0.000843833
sp|P36017|VPS21_YEAST	2.722	1.00137	2	0.00733141	193.162	1
sp|P36139|PET10_YEAST	2.78186	1.02312	3	0.0347526	50.9918	9.9985e-05
sp|P38886|RPN10_YEAST	2.797	1.02855	2	0.0198118	73.4202	0.00636599
sp|Q12118|SGT2_YEAST	2.81635	1.03544	10	1.33098	2.46011	0.0338618
sp|P25555|GBP2_YEAST	2.81723	1.03576	2	0	0	0.999363
sp|P40531|GVP36_YEAST	2.84905	1.04698	2	0.487508	3.0372	0.198652
sp|P16547|OM45_YEAST	2.86609	1.05295	5	0.210727	11.1731	0.000326421
sp|P10659|METK1_YEAST	2.90032	1.06482	4	0.363276	5.86233	0.00927272
sp|Q75D00|ACT_ASHGO	2.92366	1.07284	4	1.2078	1.77652	0.16968
sp|P07267|CARP_YEAST	2.93779	1.07766	3	0.261147	7.14754	0.0173173
sp|P21576|VPS1_YEAST	2.97818	1.09131	2	0.681952	2.26314	0.261095
sp|P16862|K6PF2_YEAST	2.97854	1.09143	12	0.299975	12.6038	5.08849e-08
sp|P29311|BMH1_YEAST	3.00047	1.09877	14	0.322567	12.7453	7.95576e-09
sp|P07560|SEC4_YEAST	3.00811	1.10131	5	0.0996763	24.706	1.30013e-05
sp|P00931|TRP_YEAST	3.02716	1.10763	13	0.65413	6.10521	4.58654e-05
sp|P08417|FUMH_YEAST	3.04198	1.11251	7	1.69903	1.73241	0.130691
sp|Q12522|IF6_YEAST	3.04633	1.11394	3	0.069183	27.8883	0.00127308
sp|P53303|ZPR1_YEAST	3.05283	1.11607	7	0.981149	3.00958	0.0211165
sp|P53914|KRE33_YEAST	3.1227	1.1387	2	0.650413	2.47591	0.242238
sp|P21734|UBC1_YEAST	3.1324	1.1418	2	0.201886	7.99829	0.0791668
sp|P38219|OLA1_YEAST	3.14569	1.14603	7	1.17529	2.5799	0.0406623
sp|P32602|SEC17_YEAST	3.18572	1.15868	3	0.17227	11.6497	0.00687293
sp|P38810|SFB3_YEAST	3.19149	1.16049	53	0.691464	12.2182	5.74843e-18
sp|P34730|BMH2_YEAST	3.19559	1.16177	2	0	0	0.999363
sp|P53278|YG3A_YEAST	3.19737	1.16233	2	0.0803779	20.4507	0.0289174
sp|P40454|PTPA1_YEAST	3.21069	1.16648	3	0.165327	12.2207	0.00586515
sp|P00330|ADH1_YEAST	3.25819	1.18117	4	0.0248628	95.0151	2.20452e-06
sp|P28239|IPYR2_YEAST	3.27467	1.18622	5	0.577315	4.59447	0.0100309
sp|P40319|ELO3_YEAST	3.28526	1.18944	3	0.810368	2.54228	0.121541
sp|P40303|PSA7_YEAST	3.29587	1.19267	2	0	0	0.999363
sp|P22203|VATE_YEAST	3.29595	1.19269	8	1.25838	2.68078	0.030639
sp|P32380|NUF1_YEAST	3.32287	1.20083	2	0.164061	10.3512	0.0604481
sp|P05317|RLA0_YEAST	3.32532	1.20157	17	0.135977	36.4341	8.33321e-24
sp|P43609|RSC8_YEAST	3.33119	1.20333	4	0.268819	8.95273	0.00289581
sp|P46655|SYEC_YEAST	3.33876	1.2056	8	0.140459	24.2773	3.1845e-08
sp|P43621|COPD_YEAST	3.35037	1.20907	4	0.132693	18.2236	0.000318343
sp|P41277|GPP1_YEAST	3.36607	1.21374	2	0.0372741	46.0505	0.00636599
sp|P39940|RSP5_YEAST	3.36988	1.21488	5	0.526565	5.15899	0.00651615
sp|P40069|IMB4_YEAST	3.38757	1.22011	16	0.427734	11.41	7.71622e-09
sp|P39935|IF4F1_YEAST	3.39284	1.22167	4	0.283526	8.61769	0.00289581
sp|P32939|YPT7_YEAST	3.3973	1.22298	2	0.0667872	25.8965	0.0244733
sp|P35691|TCTP_YEAST	3.40288	1.22462	3	0	0	0.999293
sp|P39078|TCPD_YEAST	3.4081	1.22615	3	0.557988	3.8061	0.0598997
sp|P00950|PMG1_YEAST	3.41977	1.22957	9	1.52382	2.42071	0.036942
sp|P07246|ADH3_YEAST	3.43193	1.23312	20	0.963262	5.72501	1.37624e-05
sp|P01123|YPT1_YEAST	3.43236	1.23325	4	0.280375	8.79714	0.00289581
sp|P48563|MON2_YEAST	3.45328	1.23932	2	0.261623	6.69922	0.0929543
sp|P40159|YNU8_YEAST	3.45609	1.24014	2	0	0	0.999363
sp|P12385|ERF1_YEAST	3.47269	1.24493	6	0.538403	5.66386	0.00214743
sp|P47912|LCF4_YEAST	3.51187	1.25615	2	0.476445	3.72858	0.163817
sp|Q12447|PAA1_YEAST	3.52518	1.25993	2	0	0	0.999363
sp|P25343|RV161_YEAST	3.53593	1.26298	3	0.58604	3.73275	0.0627991
sp|P40008|FMP52_YEAST	3.5714	1.27296	3	0.11633	18.9532	0.00275863
sp|P40961|PHB1_YEAST	3.57623	1.27431	3	0.193922	11.3817	0.00747674
sp|P26783|RS5_YEAST	3.5854	1.27687	6	0.159059	19.6637	5.77552e-06
sp|P48837|NUP57_YEAST	3.65416	1.29587	2	0.0446393	41.0542	0.00636599
sp|Q06677|SWA2_YEAST	3.6715	1.3006	2	0.414335	4.43923	0.139209
sp|P50101|UBP15_YEAST	3.67441	1.30139	8	0.218878	16.8171	5.97432e-07
sp|P38077|ATPG_YEAST	3.67441	1.30139	7	0.246209	13.9847	8.28223e-06
sp|P38788|SSZ1_YEAST	3.68128	1.30326	9	0.536553	7.28685	6.92774e-05
sp|Q08412|CUE5_YEAST	3.68712	1.30485	10	0.500659	8.2417	1.35941e-05
sp|P12709|G6PI_YEAST	3.69148	1.30603	2	0.833905	2.21488	0.261095
sp|P00830|ATPB_YEAST	3.69274	1.30637	15	0.393738	12.85	3.32602e-09
sp|Q04373|PUF6_YEAST	3.69737	1.30762	3	0.000982543	2305.11	1
sp|Q12532|YP009_YEAST	3.72133	1.31408	3	0.125851	18.0853	0.00275863
sp|P38968|SEC31_YEAST	3.74071	1.31928	6	0.316184	10.2205	0.000135223
sp|P32501|EI2BE_YEAST	3.76833	1.32663	2	0.35155	5.33676	0.116572
sp|Q04636|POB3_YEAST	3.79004	1.33238	2	0.0330699	56.9782	0.00636599
sp|P41811|COPB2_YEAST	3.79449	1.33355	11	0.317664	13.9232	6.77235e-08
sp|P14904|AMPL_YEAST	3.83966	1.34538	11	0.531154	8.40084	6.89725e-06
sp|P25694|CDC48_YEAST	3.88218	1.3564	30	0.705064	10.5371	7.27443e-12
sp|Q07896|NOC3_YEAST	3.91595	1.36506	3	0.117135	20.1848	0.00205973
sp|P53848|FOL1_YEAST	3.93892	1.37091	3	0.220003	10.7929	0.0081634
sp|P10964|RPA1_YEAST	3.94916	1.3735	3	0.282049	8.43464	0.0135599
sp|P38427|TSL1_YEAST	3.96454	1.37739	4	0.120062	22.9446	0.000158537
sp|P00924|ENO1_YEAST	3.9831	1.38206	2	1.46691	1.33241	0.405876
sp|P12688|YPK1_YEAST	3.99332	1.38462	4	0.0889057	31.1481	2.20452e-06
sp|P05030|PMA1_YEAST	4.01207	1.38931	44	0.877917	10.4971	1.92293e-13
sp|P22855|MAN1_YEAST	4.01833	1.39087	4	0.221993	12.5308	0.000982802
sp|P16521|EF3A_YEAST	4.01979	1.39123	19	0.493548	12.287	1.37672e-10
sp|P46949|FYV8_YEAST	4.03105	1.39403	2	0	0	0.999363
sp|P16603|NCPR_YEAST	4.03821	1.3958	9	0.343437	12.1926	1.16234e-06
sp|P53276|UTP8_YEAST	4.04325	1.39705	2	0.107425	18.3917	0.0334754
sp|P21242|PSA3_YEAST	4.05868	1.40086	2	0.0329804	60.0693	0.00636599
sp|Q12176|MAK21_YEAST	4.11208	1.41393	2	0.21371	9.35659	0.0667667
sp|Q12523|YP247_YEAST	4.14758	1.42252	2	0.414924	4.84848	0.128162
sp|P25293|NAP1_YEAST	4.14822	1.42268	3	1.17476	2.09758	0.17055
sp|P40482|SEC24_YEAST	4.17923	1.43013	6	0.662441	5.28814	0.00294227
sp|P32656|CHAC_YEAST	4.20364	1.43595	7	1.53306	2.47816	0.0465282
sp|Q12464|RUVB2_YEAST	4.23016	1.44224	6	0.221961	15.9161	1.73659e-05
sp|P00937|TRPG_YEAST	4.23639	1.44371	2	0.501587	4.07052	0.1523
sp|Q01476|UBP2_YEAST	4.25609	1.44835	2	0.366888	5.58285	0.112496
sp|P27472|GYS2_YEAST	4.25839	1.44889	4	0.524769	5.52202	0.0112504
sp|P40462|TM108_YEAST	4.28342	1.45475	2	0.406359	5.06284	0.12095
sp|P00899|TRPE_YEAST	4.29154	1.45664	22	1.73905	3.92873	0.000649715
sp|P17442|PHO81_YEAST	4.31144	1.46127	2	0.0425597	48.5565	0.00636599
sp|P47133|EMC2_YEAST	4.31481	1.46205	3	0.947288	2.67327	0.114159
sp|Q12460|NOP56_YEAST	4.32493	1.4644	32	0.471572	17.5665	5.74004e-18
sp|P14747|PP2B2_YEAST	4.37242	1.47532	14	0.509847	10.827	5.89076e-08
sp|P40850|MKT1_YEAST	4.39522	1.48052	31	0.754969	10.9186	4.75024e-12
sp|P28274|URA7_YEAST	4.39637	1.48078	6	0.384482	9.43386	0.000218505
sp|P21965|MCK1_YEAST	4.39864	1.4813	2	0.310944	6.73713	0.0929543
sp|P32832|RSC7_YEAST	4.41748	1.48557	3	0.200295	12.8464	0.00586515
sp|P17967|PDI_YEAST	4.43408	1.48932	7	1.11066	3.54778	0.0113665
sp|P43639|CSK2B_YEAST	4.50782	1.50581	2	1.23859	1.71933	0.330499
sp|P38828|LSM12_YEAST	4.53536	1.5119	3	0.23113	11.33	0.00747674
sp|P43558|OTU1_YEAST	4.57777	1.52121	2	0.628744	3.42161	0.177171
sp|P17076|RL8A_YEAST	4.58147	1.52202	3	0.316181	8.33768	0.0135599
sp|P39985|DPO5_YEAST	4.58664	1.52315	3	0.0840123	31.4022	9.9985e-05
sp|P32471|EF1B_YEAST	4.61377	1.52904	6	1.34886	2.7767	0.0379936
sp|P06169|PDC1_YEAST	4.6292	1.53238	16	1.30417	4.69995	0.000284721
sp|P22137|CLH_YEAST	4.62934	1.53241	6	0.674524	5.56486	0.00250821
sp|P19097|FAS2_YEAST	4.63154	1.53289	2	1.2003	1.80608	0.315478
sp|P53076|VID30_YEAST	4.64522	1.53584	3	0.253133	10.5089	0.0081634
sp|P42943|TCPH_YEAST	4.66294	1.53965	3	0.45408	5.87286	0.0266715
sp|P15303|SEC23_YEAST	4.74909	1.55795	57	0.956132	12.3019	1.49197e-18
sp|P32565|RPN2_YEAST	4.75994	1.56024	10	0.860079	5.73657	0.000259475
sp|P53946|ARP5_YEAST	4.80489	1.56964	4	0.308639	10.1713	0.00184459
sp|Q00764|TPS1_YEAST	4.83348	1.57557	8	0.804182	5.5415	0.000815951
sp|P05626|ATPF_YEAST	4.86917	1.58292	2	0.753195	2.97213	0.204833
sp|P23638|PSA4_YEAST	4.88219	1.58559	3	0.964344	2.84787	0.10118
sp|P07278|KAPR_YEAST	4.89039	1.58727	6	0.753196	5.16202	0.00346704
sp|P38996|NAB3_YEAST	4.91478	1.59225	2	0.0955905	23.5565	0.0265105
sp|Q05123|ARP9_YEAST	4.9438	1.59814	2	0	0	0.999363
sp|P05754|RS8_YEAST	4.95895	1.60119	4	0.156123	20.5119	0.00020558
sp|Q12018|CDC53_YEAST	4.96098	1.6016	3	0.144261	19.2295	0.00249066
sp|P22579|SIN3_YEAST	4.96396	1.6022	12	0.588577	9.42985	1.23127e-06
sp|P07259|PYR1_YEAST	4.9701	1.60344	12	0.60945	9.11391	1.23127e-06
sp|Q07163|TY1AB_YEAST	4.98179	1.60579	19	0.70855	9.87859	8.93095e-09
sp|P34217|PIN4_YEAST	4.99953	1.60934	5	0.415165	8.66787	0.000843833
sp|Q01939|PRS8_YEAST	5.03447	1.61631	2	0	0	0.999363
sp|Q04409|EMI2_YEAST	5.12215	1.63357	2	0.179928	12.8397	0.0488745
sp|P12611|WHI2_YEAST	5.13407	1.6359	2	0	0	0.999363
sp|P11484|HSP75_YEAST	5.17325	1.6435	10	0.415836	12.4982	3.88298e-07
sp|P41807|VATH_YEAST	5.20076	1.64881	4	1.01203	3.25842	0.0457335
sp|P20433|RPB4_YEAST	5.22788	1.65401	3	0.208209	13.7594	0.00506332
sp|P32324|EF2_YEAST	5.24325	1.65694	110	1.31687	13.1965	4.18317e-26
sp|Q01454|CTF4_YEAST	5.26052	1.66023	14	0.421397	14.7415	1.38053e-09
sp|P38431|IF5_YEAST	5.26204	1.66052	2	0.505177	4.64852	0.133461
sp|P41543|OST1_YEAST	5.32617	1.67263	3	0.202058	14.3379	0.00441503
sp|P23337|GYS1_YEAST	5.33708	1.67468	3	0.169546	17.1083	0.0030722
sp|P40024|ARB1_YEAST	5.37162	1.68113	3	0.299652	9.71727	0.00985246
sp|P38249|EIF3A_YEAST	5.39001	1.68455	15	1.54457	4.22397	0.000733544
sp|Q08972|NEW1_YEAST	5.3962	1.68569	4	1.05885	3.18402	0.0493318
sp|P38625|GUAA_YEAST	5.44113	1.69399	3	0.00390233	751.876	1
sp|Q05946|UTP13_YEAST	5.46676	1.69869	2	1.0618	2.26248	0.261095
sp|Q08723|RPN8_YEAST	5.47107	1.69947	2	0.211193	11.3802	0.0552193
sp|P33892|GCN1_YEAST	5.52181	1.7087	8	0.566479	8.53155	4.2657e-05
sp|P38149|DUG2_YEAST	5.56195	1.71595	12	0.37026	16.0542	3.03199e-09
sp|P32590|HSP79_YEAST	5.57743	1.71873	17	0.836	8.47667	2.50365e-07
sp|P04147|PABP_YEAST	5.64343	1.73049	28	0.66527	13.7642	6.75331e-14
sp|P41805|RL10_YEAST	5.71895	1.74379	3	2.71948e-16	1.11063e+16	1
sp|P14680|YAK1_YEAST	5.75212	1.74957	2	0.134523	18.3928	0.0334754
sp|P25491|MAS5_YEAST	5.79435	1.75688	17	1.58985	4.55628	0.000295764
sp|Q12136|SAS10_YEAST	5.79936	1.75775	2	0.916207	2.71317	0.218376
sp|Q12173|YG31A_YEAST	5.80184	1.75818	2	0.100952	24.6299	0.0244733
sp|P32831|NGR1_YEAST	5.8022	1.75824	4	0.723112	4.86298	0.0162673
sp|P19812|UBR1_YEAST	5.81178	1.75989	2	0.721791	3.44817	0.177171
sp|Q06631|BFR2_YEAST	5.81679	1.76075	2	0	0	0.999363
sp|P39077|TCPG_YEAST	5.92069	1.77845	4	1.3916	2.55599	0.0803758
sp|P32468|CDC12_YEAST	5.94782	1.78302	5	1.04626	3.81068	0.0175415
sp|P31412|VATC_YEAST	5.97324	1.78729	2	0.722834	3.49681	0.177171
sp|P06102|NOT3_YEAST	6.00042	1.79183	2	0.315856	8.02274	0.0745537
sp|P17079|RL12_YEAST	6.04546	1.79931	3	0.422908	7.36919	0.0173173
sp|Q00402|NUM1_YEAST	6.05581	1.80102	2	0.648505	3.92753	0.155958
sp|Q01217|ARG56_YEAST	6.09139	1.80688	6	0.0633227	69.8947	1.896e-09
sp|P17106|CBF1_YEAST	6.11006	1.80994	2	0.36028	7.10457	0.0843849
sp|P07251|ATPA_YEAST	6.11899	1.8114	13	0.989196	6.60242	1.90292e-05
sp|P22146|GAS1_YEAST	6.12109	1.81174	4	1.77095	2.04607	0.126565
sp|P09457|ATPO_YEAST	6.13964	1.81477	5	1.33078	3.04929	0.0362211
sp|P06105|SC160_YEAST	6.19978	1.82451	20	0.798211	10.2222	2.38477e-09
sp|P26786|RS7A_YEAST	6.21726	1.82733	2	0	0	0.999363
sp|Q12117|MRH1_YEAST	6.22324	1.82829	2	0	0	0.999363
sp|P25087|ERG6_YEAST	6.23688	1.83048	8	0.920902	5.62208	0.000663541
sp|P38853|KEL1_YEAST	6.2382	1.83069	4	0.109673	33.3847	2.20452e-06
sp|Q04225|RRB1_YEAST	6.25391	1.83321	2	1.00752	2.5732	0.23375
sp|Q03940|RUVB1_YEAST	6.29797	1.84023	8	0.972339	5.35302	0.00100848
sp|Q03010|UME1_YEAST	6.30841	1.84188	4	0.758853	4.85439	0.0162673
sp|P04840|VDAC1_YEAST	6.45519	1.86488	18	1.63835	4.82927	0.000135151
sp|Q08923|CTI6_YEAST	6.48116	1.8689	2	0.307226	8.60287	0.0704466
sp|P38255|RXT2_YEAST	6.52093	1.87502	4	0.400962	9.35259	0.0024731
sp|Q00955|ACAC_YEAST	6.59261	1.88595	223	1.0544	26.7101	0
sp|P32861|UGPA1_YEAST	6.73652	1.90754	26	0.648585	14.9967	5.24489e-14
sp|P02994|EF1A_YEAST	6.85314	1.92471	16	1.40222	5.49045	5.0654e-05
sp|P38749|YAP3_YEAST	7.00389	1.94647	2	0.0123802	222.349	1
sp|P25294|SIS1_YEAST	7.01135	1.94753	35	1.74731	6.594	1.44745e-07
sp|P23641|MPCP_YEAST	7.01606	1.9482	4	2.17545	1.79108	0.16968
sp|P07342|ILVB_YEAST	7.08186	1.95754	8	0.296924	18.6471	2.78321e-07
sp|P17255|VATA_YEAST	7.17056	1.96998	26	1.05259	9.54312	3.20641e-10
sp|P25605|ILV6_YEAST	7.19476	1.97335	30	0.756714	14.2835	3.35905e-15
sp|P32599|FIMB_YEAST	7.21439	1.97608	7	1.19905	4.36029	0.00456837
sp|P32589|HSP7F_YEAST	7.30471	1.98852	43	1.40797	9.26128	5.07163e-12
sp|P05739|RL6B_YEAST	7.32233	1.99093	3	0.17056	20.218	0.00205973
sp|Q05022|RRP5_YEAST	7.32865	1.99179	11	0.763011	8.65783	4.13805e-06
sp|P32598|PP12_YEAST	7.36675	1.99698	8	1.90443	2.96587	0.0199421
sp|P38934|BFR1_YEAST	7.42857	2.00533	4	0.745121	5.38257	0.0124484
sp|P32074|COPG_YEAST	7.5289	2.01875	5	1.03025	4.38154	0.0116912
sp|P33330|SERC_YEAST	7.60819	2.02922	3	1.5821	2.22156	0.148148
sp|P27614|CBPS_YEAST	7.63907	2.03328	27	0.98221	10.7566	2.81059e-11
sp|P22147|XRN1_YEAST	7.68089	2.03873	10	0.621812	10.3682	2.38052e-06
sp|P05750|RS3_YEAST	7.68863	2.03974	8	0.623665	9.25058	2.9971e-05
sp|P38631|FKS1_YEAST	7.71242	2.04283	6	0.836197	5.98411	0.00184614
sp|P32610|VATD_YEAST	7.89751	2.06655	2	0	0	0.999363
sp|Q00362|2ABA_YEAST	8.03792	2.08417	4	1.62281	2.56859	0.0803758
sp|Q12114|CHS5_YEAST	8.12161	2.09453	2	0.895798	3.30667	0.182106
sp|P38821|DNPEP_YEAST	8.40678	2.12904	2	0.993664	3.03011	0.198652
sp|Q12108|YO118_YEAST	8.47251	2.13683	7	0.946563	5.97267	0.000964535
sp|P29453|RL8B_YEAST	8.50961	2.1412	5	0.286308	16.7228	7.02107e-05
sp|P05737|RL7A_YEAST	8.79802	2.17453	9	0.604849	10.7855	4.14884e-06
sp|P16140|VATB_YEAST	8.87916	2.18371	8	1.90404	3.24386	0.0131207
sp|Q06205|FKBP4_YEAST	8.93503	2.18998	3	1.19238	3.18116	0.0853409
sp|Q05016|YM71_YEAST	8.96477	2.1933	2	0.539802	5.74617	0.108693
sp|P12904|SNF4_YEAST	8.9921	2.19635	3	1.01496	3.7481	0.0627991
sp|P05453|ERF3_YEAST	9.09858	2.20812	3	0.344021	11.1173	0.00747674
sp|Q03921|DOP1_YEAST	9.19737	2.21892	9	0.641985	10.369	5.89004e-06
sp|P37838|NOP4_YEAST	9.26484	2.22623	2	0.0803388	39.1885	0.00636599
sp|P35189|TAF14_YEAST	9.53677	2.25516	2	2.82583	1.12861	0.455657
sp|P09435|HSP73_YEAST	9.61912	2.26375	3	1.33217	2.94327	0.095466
sp|P00560|PGK_YEAST	9.62751	2.26462	9	1.64869	4.12078	0.00299651
sp|Q03656|SKY1_YEAST	9.69596	2.27171	6	0.314477	17.6945	9.72044e-06
sp|P28777|AROC_YEAST	9.71458	2.27363	2	1.38031	2.32948	0.251332
sp|Q12162|YD15A_YEAST	9.77158	2.27948	15	2.32191	3.80221	0.00160176
sp|P17555|CAP_YEAST	9.95487	2.29806	3	1.15527	3.44539	0.0728273
sp|P20484|MAK11_YEAST	9.97967	2.30055	11	1.16576	6.54514	6.07819e-05
sp|P36008|EF1G2_YEAST	10.0383	2.30641	4	1.23362	3.73923	0.0320046
sp|P33298|PRS6B_YEAST	10.0685	2.30941	2	1.78425	1.83046	0.315478
sp|P39522|ILV3_YEAST	10.1028	2.31282	8	1.47623	4.4313	0.00279833
sp|P00812|ARGI_YEAST	10.1177	2.31429	9	2.13416	3.25321	0.0108589
sp|P32473|ODPB_YEAST	10.1474	2.31722	8	1.64996	3.97226	0.00518991
sp|P39730|IF2P_YEAST	10.192	2.3216	3	0.0745492	53.9392	9.9985e-05
sp|P32419|MDHP_YEAST	10.296	2.33175	2	0.670128	4.92084	0.125666
sp|P10664|RL4A_YEAST	10.3061	2.33273	14	0.646558	13.4996	3.22365e-09
sp|P38911|FKBP3_YEAST	10.3203	2.33412	5	1.55138	3.36425	0.0272773
sp|P53131|PRP43_YEAST	10.7286	2.37291	4	0.129763	36.573	2.20452e-06
sp|P22133|MDHC_YEAST	11.2584	2.42112	2	0	0	0.999363
sp|Q04792|DCE_YEAST	11.4715	2.43987	2	0.0641965	53.7489	0.00636599
sp|Q03063|DIG1_YEAST	11.6865	2.45843	3	1.46922	2.89822	0.10118
sp|Q86ZR7|YKD3A_YEAST	11.9077	2.47719	2	2.54323	1.37749	0.394863
sp|P38295|MCFS2_YEAST	12.0776	2.49135	2	1.2736	2.76641	0.218376
sp|P21538|REB1_YEAST	12.1938	2.50093	2	0.928688	3.80844	0.159793
sp|P47085|YJX8_YEAST	12.3548	2.51404	5	1.29031	4.35674	0.0116912
sp|P06773|DCTD_YEAST	12.6625	2.53865	3	2.21026	1.98939	0.183503
sp|Q12377|RPN6_YEAST	12.7125	2.54259	3	1.30852	3.36554	0.0766867
sp|P23615|SPT6_YEAST	12.9366	2.56006	3	0.356281	12.4456	0.00586515
sp|P16451|ODPX_YEAST	13.0195	2.56645	6	0.543973	11.5566	7.08949e-05
sp|Q06338|BCP1_YEAST	13.5763	2.60833	2	0.0570564	64.6506	0.00636599
sp|P38922|HRB1_YEAST	13.7624	2.62194	5	0.876611	6.68806	0.0024432
sp|P02365|RS6_YEAST	13.8114	2.6255	7	0.821075	8.46014	0.000145128
sp|Q06440|CORO_YEAST	13.8338	2.62711	3	2.16452	2.10222	0.158809
sp|P14126|RL3_YEAST	13.8414	2.62766	7	1.10844	6.272	0.000685667
sp|P15992|HSP26_YEAST	14.0678	2.64389	11	2.00244	4.37905	0.00133507
sp|P09624|DLDH_YEAST	14.3637	2.6647	7	1.86285	3.78461	0.0089678
sp|P05740|RL17A_YEAST	14.9765	2.70648	6	0.7289	9.09522	0.000218505
sp|Q12368|SNU23_YEAST	15.2707	2.72594	5	1.72114	3.54148	0.0227581
sp|P38262|SIF2_YEAST	15.6264	2.74896	4	1.57668	3.48701	0.039481
sp|P05735|RL19_YEAST	16.7405	2.81783	2	0.573602	6.94736	0.0903345
sp|P00925|ENO2_YEAST	17.7529	2.87655	17	1.69864	6.98225	2.99589e-06
sp|P12695|ODP2_YEAST	17.8102	2.87977	8	1.55018	5.25438	0.00100848
sp|P07260|IF4E_YEAST	17.9907	2.88985	12	1.42981	7.00145	1.20002e-05
sp|P38836|ECM14_YEAST	18.3863	2.91161	5	1.81688	3.58337	0.0227581
sp|Q12159|YRA1_YEAST	19.2032	2.95508	2	0	0	0.999363
sp|P26785|RL16B_YEAST	19.2163	2.95576	5	1.67163	3.95378	0.0161301
sp|P27476|NSR1_YEAST	20.6407	3.02726	10	2.0023	4.78101	0.00097372
sp|P39076|TCPB_YEAST	21.3284	3.06004	2	1.91088	2.26469	0.261095
sp|P53622|COPA_YEAST	21.905	3.08672	2	0.39507	11.0494	0.0552193
sp|P0C0W9|RL11A_YEAST	24.4294	3.19579	2	0.206588	21.877	0.0289174
sp|Q12690|RL13A_YEAST	28.7613	3.35903	5	1.83219	4.09948	0.014853
sp|P47117|ARP3_YEAST	29.6061	3.38798	3	1.33488	4.39602	0.0479669
sp|P29547|EF1G1_YEAST	35.2062	3.56122	2	2.02964	2.48139	0.242238
sp|P05755|RS9B_YEAST	36.0786	3.5857	2	0	0	0.999363
sp|Q99383|HRP1_YEAST	37.4674	3.62347	9	1.93526	5.61704	0.000405163
sp|P38779|CIC1_YEAST	44.3248	3.79155	3	0.758243	8.66101	0.0121217
sp|Q01560|NOP3_YEAST	46.0032	3.82871	2	2.39521	2.2606	0.261095
sp|P47079|TCPQ_YEAST	56.4726	4.03375	4	1.09229	7.38588	0.00491097
sp|P39015|STM1_YEAST	176.041	5.17072	2	0.151123	48.3877	0.00636599
